# Supplementary material for: CD8+ Tumour-Infiltrating Lymphocytes and Tumour Microenvironment Immune Types as Biomarkers for Immunotherapy in Sinonasal Intestinal-Type Adenocarcinoma
Source: Vaccines (Basel). 2020 Apr 28;8(2):202. doi: 10.3390/vaccines8020202 (PMC7349388; doi:10.3390/vaccines8020202)
Supplement: Supplementary file 1 [file vaccines-08-00202-s001.zip]

Archive with 1 entries (1 files):
- vaccines-781264-supplementary.docx
